# Supplementary material for: Detection of Alpha-1 Antitrypsin Levels in Chronic Obstructive Pulmonary Disease in Respiratory Clinics in Spain: Results of the EPOCONSUL 2021 Audit
Source: J Clin Med. 2024 Feb 7;13(4):955. doi: 10.3390/jcm13040955 (PMC10889736; doi:10.3390/jcm13040955)
Supplement: Supplementary file 1 [file jcm-13-00955-s001.zip]

Archive with 1 entries (1 files):
- jcm-2844848-supplementary.pdf
